# Supplementary material for: Machine Learning Modeling to Predict Atrial Fibrillation Detection in Embolic Stroke of Undetermined Source Patients
Source: J Pers Med. 2024 May 16;14(5):534. doi: 10.3390/jpm14050534 (PMC11122555; doi:10.3390/jpm14050534)
Supplement: Supplementary file 1 [file jpm-14-00534-s001.zip]

Archive with 1 entries (1 files):
- jpm-2983416-supplementary.pdf
